# Supplementary material for: Eating Attitudes, Stress, Anxiety, and Depression in Dietetic Students and Association with Body Mass Index and Body Fat Percent: A Cross-Sectional Study
Source: Diseases. 2024 May 20;12(5):108. doi: 10.3390/diseases12050108 (PMC11120143; doi:10.3390/diseases12050108)
Supplement: Supplementary file 1 [file diseases-12-00108-s001.zip]

Archive with 1 entries (1 files):
- diseases-2954800-supplementary.pdf
